# Supplementary material for: Trends and implications for achieving VISION 2020 human resources for eye health targets in 16 countries of sub-Saharan Africa by the year 2020
Source: Hum Resour Health. 2014 Aug 15;12:45. doi: 10.1186/1478-4491-12-45 (PMC4237790; doi:10.1186/1478-4491-12-45)
Supplement: Additional file 1 — Practitioners and surgeries per million population in 2011 and 2020 (projected), by cadre and by country. Figures in bold indicate ratios for combined categories of practitioners (columns) or for the sub-Saharan Africa region (rows). When the projected proportional change in a practitioner population (or number of surgeries performed) is greater than the proportional change projected for the general population, an increase in the practitioner-to-population ratio (or cataract surgery rate) by 2020 can be expected. [file 1478-4491-12-45-S1.xlsx]

## Sheet: Sheet1
ALL SURGEONS
Country (n=14)	Projected Proportional Change in General Population 2011-2020	Ophthalmologists					Cataract Surgeons					All Surgeons
		Number of Ophthalmologists in Active Workforce			Ophthalmologists per Million Population		Number of Cataract Surgeons in Active Workforce			Cataract Surgeons per Million Population		All Surgeons per Million Population
		2011	2020 (projected)	Projected Proportional Change: 2011 to 2020	2011	2020 (projected)	2011	2020 (projected)	Projected Proportional Change: 2011 to 2020	2011	2020 (projected)	Projected Proportional Change: 2011 to 2020	2011	2020 (projected)
Benin	0.27	25	28	0.12	2.8	2.4	3	3	0	0.3	0.3	0.11	3.1	2.7
Ethiopia	0.19	107	137	0.28	1.3	1.4	50	158	2.16	0.6	1.6	0.88	1.9	3
Gambia	0.26	1	1	0	0.6	0.4	13	22	0.69	7.3	9.8	0.64	7.9	10.2
Madagascar	0.29	18	15	-0.17	0.8	0.5	42	60	0.43	2	2.2	0.25	2.8	2.7
Malawi	0.34	8	8	0	0.5	0.4	9	9	0	0.6	0.4	0	1.1	0.8
Mali	0.3	35	56	0.6	2.2	2.7	1	0	-1	0.1	0	0.56	2.3	2.7
Nigeria	0.25	529	724	0.37	3.3	3.6	0	0	0	0	0	0.37	3.3	3.6
Rwanda	0.29	13	22	0.69	1.2	1.6	1	1	0	0.1	0.1	0.64	1.3	1.7
Senegal	0.26	55	52	-0.05	4.3	3.2	20	74	2.7	1.6	4.6	0.68	5.9	7.8
Sierra Leone	0.2	5	0	-1	0.8	0	6	0	-1	1	0	-1	1.8	0
South Sudan	0.65	3	0	-1	0.3	0	4	16	3	0.4	1.1	1.29	0.7	1.1
Sudan	0.31	298	400	0.34	8.8	9	0	0	0	0	0	0.34	8.8	9
Tanzania	0.32	34	37	0.09	0.7	0.6	40	28	-0.3	0.9	0.5	-0.12	1.6	1.1
Togo	0.19	22	19	-0.14	3.6	2.6	1	1	0	0.2	0.1	-0.13	3.8	2.7
Sub-Saharan Africa Regional Ratio	0.27	1153	1499	0.3	2.6	2.7	190	372	0.96	0.4	0.7	0.39	3.1	3.4
Country Mean					2.2	2				1.1	1.5		3.3	3.5
Country Median					1.2	1.5				0.5	0.3		2.5	2.7
Range - High					8.8	9				7.3	9.8		8.8	10.3
Range - Low					0.5	0				0	0		0.8	0
ALL OCO/NURSES
Country (n=15)	Projected ProportionalChange in General Population 2011-2020	Ophthalmic Clinical Officers (OCO)					Ophthalmic Nurses					All OCO/Nurses
		Number of OCOs in Active Workforce			OCOs per Million Population		Number of Ophthalmic Nurses in Active Workforce			Ophthalmic Nurses per Million Population		All OCO/Nurses per Million Population
		2011	2020 (projected)	Projected ProportionalChange: 2011 to 2020	2011	2020 (projected)	2011	2020 (projected)	Projected ProportionalChange: 2011 to 2020	2011	2020 (projected)	Projected Proportional Change: 2011 to 2020	2011	2020 (projected)
Benin	0.27	0	0	0	0	0	63	48	-0.24	6.9	4.2	-0.24	6.9	4.2
Ethiopia	0.19	0	0	0	0	0	235	643	1.74	2.8	6.4	1.74	2.8	6.4
Gambia	0.26	0	0	0	0	0	39	84	1.15	22	37.5	1.15	22	37.5
Madagascar	0.29	0	0	0	0	0	0	0	0	0	0	0	0	0
Malawi	0.34	74	128	0.73	4.8	6.2	0	0	0	0	0	0.73	4.8	6.2
Mali	0.3	0	0	0	0	0	150	171	0.14	9.5	8.3	0.14	9.5	8.3
Nigeria	0.25	0	0	0	0	0	1323	1762	0.33	8.1	8.6	0.33	8.1	8.6
Rwanda	0.29	59	143	1.42	5.4	10.2	0	0	0	0	0	1.42	5.4	10.2
Senegal	0.26	0	0	0	0	0	97	118	0.22	7.6	7.4	0.22	7.6	7.4
Sierra Leone	0.2	0	0	0	0	0	41	0	-1	6.8	0	-1	6.8	0
South Sudan	0.65	7	31	3.43	0.8	2.1	5	5	0	0.5	0.3	2	1.3	2.4
Sudan	0.31	0	0	0	0	0	52	115	1.21	1.5	2.6	1.21	1.5	2.6
Togo	0.19	0	0	0	0	0	80	59	-0.26	13	8	-0.26	13	8
Uganda	0.32	212	263	0.24	6.2	5.8	2	2	0	0.1	0	0.24	6.3	5.8
Zimbabwe	0.21	0	0	0	0	0	80	173	1.16	6.2	11.1	1.16	6.2	11.1
Sub-Saharan Africa Regional Ratio	0.27	352	565	0.61	0.8	1	2167	3180	0.47	5	5.8	0.49	5.8	6.8
Country Mean					1.1	1.6				5.7	6.3		6.8	7.9
Country Median					0	0				6.2	4.2		6.2	6.4
Range - High					6.2	10.2				22	37.5		22	37.5
Range - Low					0	0				0	0		0	0
ALL REFRACTIONISTS
Country (n=7)	Projected ProportionalChange in General Population 2011-2020	Optometrists					Mid-level Refractionists (MLR)					All Refractionists
		Number of Optometrists in Active Workforce			Optometrists per Million Population		Number of MLRs in Active Workforce			MLRs per Million Population		All Refractionists per Million Population
		2011	2020 (projected)	Projected Proportional Change: 2011 to 2020	2011	2020 (projected)	2011	2020 (projected)	Projected ProportionalChange: 2011 to 2020	2011	2020 (projected)	Projected Proportional Change: 2011 to 2020	2011	2020 (projected)
Benin	0.27	3	3	0	0.3	0.3	1	1	0	0.1	0.1	0	0.4	0.4
Madagascar	0.29	0	0	0	0	0	32	92	1.88	1.5	3.3	1.88	1.5	3.3
Mali	0.3	7	22	2.14	0.4	1.1	0	0	0	0	0	2.14	0.4	1.1
Senegal	0.26	0	0	0	0	0	4	16	3	0.3	1	3	0.3	1
Sierra Leone	0.2	0	0	0	0	0	3	12	3	0.5	1.7	3	0.5	1.7
South Sudan	0.65	1	1	0	0.1	0.1	2	8	3	0.2	0.5	2	0.3	0.6
Sudan	0.31	300	318	0.06	8.8	7.1	36	30	-0.17	1.1	0.7	0.04	9.9	7.8
Sub-Saharan Africa Regional Ratio	0.32	311	344	0.11	2.9	2.4	78	159	1.04	0.7	1.1	0.29	3.6	3.6
Country Mean					1.4	1.2				0.5	1		1.9	2.3
Country Median					0.1	0.1				0.3	0.7		0.4	1.1
Range - High					8.8	7.1				1.5	3.3		9.9	7.8
Range - Low					0	0				0	0		0.3	0.4
CATARACT SURGERIES
Country (n=14)	Projected ProportionalChange in General Population 2011-2020	Number of Cataract Surgeries Performed			Cataract Surgeries per Million Population		Cataract Surgeries per Surgeon
		2011	2020 (projected)	Projected ProportionalChange: 2011 to 2020	2011	2020 (projected)	2011	2020 (projected)
Benin	0.27	5000	5570	0.11	550	483	179	180
Ethiopia	0.19	40000	77530	0.94	473	767	255	263
Gambia	0.26	3536	5764	0.63	1993	2570	253	251
Madagascar	0.29	6919	8237	0.19	325	299	115	106
Malawi	0.34	8208	8208	0	533	397	483	483
Mali	0.3	16073	25717	0.6	1016	1252	446	459
Nigeria	0.25	50213	68727	0.37	309	337	95	95
Rwanda	0.29	3910	6590	0.69	358	469	279	287
Senegal	0.26	10241	25198	1.46	803	1574	137	195
Sierra Leone	0.2	3049	0	-1	509	0	277	0
South Sudan	0.65	2639	8445	2.2	289	560	377	528
Sudan	0.31	75000	100671	0.34	2210	2260	252	252
Tanzania	0.32	25188	20565	-0.18	545	337	340	267
Togo	0.19	1952	1686	-0.14	318	230	85	84
Sub-Saharan Africa Regional Ratio	0.27	251928	362906	0.44	578	657	188	192
Country Mean					731	824	255	246
Country Median					521	476	254	251
Range - High					2210	2570	483	528
Range - Low					309	0	85	0
